# Supplementary material for: Strategies to Screen and Evaluate Brain Targeting Antibodies Using an iPSC-Derived Blood–Brain Barrier Model
Source: Antibodies (Basel). 2025 Nov 26;14(4):102. doi: 10.3390/antib14040102 (PMC12729367; doi:10.3390/antib14040102)
Supplement: Supplementary file 1 [file antibodies-14-00102-s001.zip]

Archive with 1 entries (1 files):
- antibodies-3963477-supplementary.pdf
